# Supplementary material for: Establishment and Characterization of hTERT Immortalized Hutchinson–Gilford Progeria Fibroblast Cell Lines
Source: Cells. 2022 Sep 6;11(18):2784. doi: 10.3390/cells11182784 (PMC9497314; doi:10.3390/cells11182784)
Supplement: Supplementary file 1 [file cells-11-02784-s001.zip]

Archive with 1 entries (1 files):
- cells-1839461-supplementary.pdf
